# Supplementary material for: Flavor Profile Evolution of Bottle Aged Rosé and White Wines Sealed with Different Closures
Source: Molecules. 2019 Feb 27;24(5):836. doi: 10.3390/molecules24050836 (PMC6429147; doi:10.3390/molecules24050836)
Supplement: Supplementary file 1 [file molecules-24-00836-s001.zip]

Archive with 5 entries (4 files):
- Supplementary Files/
- Supplementary Files/Table S1.xlsx
- Supplementary Files/Table S2.xlsx
- Supplementary Files/Table S3.xlsx
- Supplementary Files/Table S4.xlsx
