# Supplementary material for: Flavor Profile Evolution of Bottle Aged Rosé and White Wines Sealed with Different Closures
Source: Molecules. 2019 Feb 27;24(5):836. doi: 10.3390/molecules24050836 (PMC6429147; doi:10.3390/molecules24050836)
Supplement: Supplementary file 1 [file molecules-24-00836-s001.zip › Supplementary Files/Table S1.xlsx]

## Sheet: Table S1
	Table S1. Phenolic compounds identified in this work.
NO.	Phenolic compounds	0M	6M							12M							18M
			N1	N2	N3	TC	AC	SP	SC	N1	N2	N3	TC	AC	SP	SC	N1	N2	N3	TC	AC	SP	SC
		Rosé Wines (mg/L)
P1	Catechin	2.98±0.41	2.7±0.19	2.99±0.37	3.69±0.23	3.34±0.16	2.86±0.14	3.31±0.13	3.25±0.18	2.79±0.34	2.18±0.13	2.03±0.32	2.76±0.09	2.54±0	2.87±0.24	3.56±0.02	2.28±0.03	2.89±0.13	2.13±0.26	2.96±0.01	2.27±0.03	2.23±0.09	2.72±0.11
P2	Procyanin B1	2.84±0.02	2.51±0.08	2.6±0.07	2.61±0.03	2.28±0.29	1.8±0.02	2.24±0.11	2.07±0.11	1.79±0.56	1.26±0.02	1.12±0.08	1.4±0.06	1.59±0.08	1.66±0.04	2.41±0.15	0.93±0.56	1.31±0.5	0.55±0.03	0.87±0.12	0.74±0.07	0.56±0.09	0.74±0.12
P3	Protocatechuic acid	0.6±0.06	0.83±0.07	0.79±0.01	0.83±0.02	0.81±0.03	0.71±0.06	0.76±0.04	0.68±0.01	0.75±0.18	0.55±0.03	0.51±0.02	0.63±0.02	0.61±0.01	0.74±0	0.85±0.06	0.65±0.02	0.69±0.1	0.56±0.01	0.75±0.01	0.6±0.01	0.63±0	0.65±0.01
P4	4-Hydroxycinnamic acid	0.57±0.08	0.8±0.01	0.93±0.18	1.19±0.05	1.14±0.02	0.93±0.01	1.12±0.01	1.03±0.03	1.18±0.29	0.82±0.05	0.74±0.02	0.94±0.03	0.89±0	1.18±0.03	1.41±0	1.09±0.11	1.14±0.03	0.99±0.06	1.4±0.03	1.08±0.03	1.06±0.02	1.27±0.05
P6	Syringetin-glucoside	0.38±0.06	0.34±0.01	0.36±0.02	0.39±0.03	0.36±0.01	0.3±0.03	0.35±0.01	0.31±0.01	0.31±0.08	0.2±0.01	0.19±0	0.25±0.01	0.21±0.01	0.29±0.01	0.38±0.02	0.21±0.09	0.21±0.02	0.13±0.01	0.2±0.01	0.14±0.01	0.14±0	0.15±0
P7	Malvidin-glucoside	246.76±6.75	216.67±0.78	218.45±0.99	219.53±0.47	214.59±0.45	191.31±0.39	200.14±0.61	189.07±0.16	172.06±0.94	128.58±0.04	121.83±0.18	146.71±0.78	136.83±0.38	154.95±0.54	179.99±0.09	105.71±0.39	122.59±0.18	80.83±24.59	104.87±33.55	69.65±1.53	83.68±26.45	113.13±0.17
P8	Malvidin-acetylglucoside	115.23±6.46	94.34±0.68	96.96±0.47	97.41±0.14	94.13±0.54	83.17±0.32	87.58±0.01	81.87±0.02	67.39±0.25	50.75±0.33	47.38±0.02	56.67±1.33	53.72±0.03	54.6±6.74	70.01±0.33	30.37±0.38	37.51±0.08	25.48±5.49	33.8±7.54	23.95±0.15	26.76±6.22	34.41±0.05
P9	Malvidin-coumaroylglucoside	14.76±0.62	11.59±0.02	11.88±0.08	11.85±0.09	11.43±0.05	10.02±0.02	10.35±0.06	9.58±0.02	7.92±0.03	5.6±0.09	5.05±0.03	6.24±0.09	5.92±0.03	6.71±0.07	8.21±0.15	3.01±0.05	4.3±0.19	2.48±0.74	3.62±1.07	2.4±0.03	3.09±0.24	3.48±0.15
P10	Petunidin-glucoside	33.64±0.02	27.67±0.05	28.16±0.04	28.13±0.42	27.83±0.08	24.2±0.42	25.27±0.36	23.7±0.3	21.18±0.17	14.57±0.34	13.45±0.07	17.04±0.28	15.9±0.25	18.25±0.28	22.24±0.1	10.51±0.02	13.15±0.01	8.05±2.46	11.37±3.83	7.35±0.11	6.55±0.12	11.71±0.07
P11	Petunidin-acetylglucoside	13.67±0.06	9.89±0	10.19±0.05	10.31±0.08	9.94±0.04	8.54±0.04	9.06±0.06	8.36±0.01	6.55±0.03	4.37±0.01	3.98±0.04	5.24±0.08	4.76±0.05	5.58±0.06	6.91±0.1	2.54±0.01	3.26±0.03	1.97±0.44	2.95±0.64	1.94±0.06	2.08±0.52	2.85±0.04
P12	Peonidin-glucoside	6.96±0.03	7.39±0.08	7.35±0	7.43±0	7.32±0	6.5±0	6.86±0.04	6.49±0.03	6.58±0.04	4.89±0.02	4.65±0.04	5.53±0	5.18±0.05	5.87±0	6.84±0.01	4.61±0.02	5.19±0.06	3.6±0.98	4.52±1.3	3.07±0.12	3.66±1.01	4.88±0.01
P13	Peonidin-acetylglucoside	11.21±0.46	8.76±0.09	8.99±0.03	9±0.01	8.68±0.01	7.73±0.03	8.11±0.06	7.61±0.02	6.07±0.04	4.69±0.04	4.35±0	5.24±0.01	4.82±0.07	5.45±0.13	6.25±0.06	2.66±0.04	3.24±0	2.27±0.4	2.98±0.61	2.14±0.02	2.36±0.48	2.98±0.01
P14	Peonidin-coumaroylglucoside	1.99±0.06	1.55±0.07	1.64±0.06	1.66±0.02	1.62±0.02	1.3±0.05	1.4±0.12	1.29±0.01	1.09±0.03	0.76±0.01	0.7±0.03	0.86±0.06	0.79±0.03	0.95±0.04	1.15±0.03	0.47±0.02	0.61±0.01	0.39±0.1	0.55±0.17	0.36±0.01	0.4±0.08	0.5±0.02
P15	Delphinidin-glucoside	10.21±0.15	8.18±0.26	8.14±0.04	8.68±0.03	8.13±0.16	7.01±0.04	7.5±0.04	6.95±0.08	6.25±0.04	4.28±0.01	3.9±0.15	5.1±0.06	4.6±0.07	5.43±0.02	6.87±0.26	3.54±0.06	4.28±0.16	2.74±0.72	3.88±1.04	2.54±0.01	2.28±0.01	3.88±0.04
P16	Delphinidin-acetylglucoside	3.5±0.03	2.44±0.01	2.49±0.02	2.64±0.19	2.41±0.01	2.13±0.02	2.23±0.02	2.08±0.01	1.64±0.01	1.16±0.02	1.17±0.09	1.35±0.01	1.25±0.02	1.42±0.01	1.71±0.04	0.75±0	0.94±0	0.61±0.09	0.85±0.16	0.62±0.02	0.61±0.13	0.78±0.03
P17	Delphinidin-coumaroylglucoside	0.23±0.07	0.13±0	0.13±0.01	0.13±0.01	0.13±0	0.11±0	0.11±0	0.11±0	0.08±0	0.06±0	0.06±0	0.08±0	0.07±0	0.08±0.01	0.09±0	0.04±0	0.05±0	0.03±0.01	0.05±0.01	0.04±0	0.03±0.01	0.04±0
P18	Cyanidin-acetylglucoside	1.18±0.01	0.87±0.01	0.9±0.01	0.89±0.02	0.89±0	0.78±0.02	0.82±0	0.77±0	0.62±0	Trace	Trace	Trace	0.54±0.04	0.57±0	0.65±0	Trace	Trace	Trace	Trace	Trace	Trace	Trace
		White Wines (mg/L)
P4	4-Hydroxycinnamic acid	0.97±0.04	1.16±0.06	1.21±0	1.22±0.08	1.13±0.06	0.95±0.01	0.95±0.03	1.16±0.17	1.19±0.03	1.23±0	1.36±0.02	1.48±0.24	1.34±0.04	1.28±0	1.41±0.07	1.5±0.17	1.68±0.05	1.51±0.13	1.51±0.14	1.67±0.03	1.69±0.04	1.63±0
P5	Caffeic acid	1.07±0.17	1.41±0.04	1.48±0.03	1.57±0.05	1.41±0.11	1.02±0.02	0.87±0.01	1.44±0.1	1.6±0.29	1.42±0.03	1.51±0.25	2.18±0.26	1.58±0.05	1.5±0.03	1.86±0.02	1.86±0.29	2.12±0.05	1.73±0.41	1.76±0.41	2.13±0.04	2.14±0.04	2.15±0.04
