# Supplementary material for: Flavor Profile Evolution of Bottle Aged Rosé and White Wines Sealed with Different Closures
Source: Molecules. 2019 Feb 27;24(5):836. doi: 10.3390/molecules24050836 (PMC6429147; doi:10.3390/molecules24050836)
Supplement: Supplementary file 1 [file molecules-24-00836-s001.zip › Supplementary Files/Table S2.xlsx]

## Sheet: Table S2
	Table S2. Volatile compounds identified in this work and their aroma parameters.
NO.	CAS	Volatile compounds	RIa	LRIb	Quantify ions	Thresholdc	Aroma descriptord	Odorant seriese	Rosé Wines (µg/L)																						White Wines (µg/L)
									0M	6M							12M							18M							0M	6M							12M							18M
		Alcohols								N1	N2	N3	TC	AC	SP	SC	N1	N2	N3	TC	AC	SP	SC	N1	N2	N3	TC	AC	SP	SC		N1	N2	N3	TC	AC	SP	SC	N1	N2	N3	TC	AC	SP	SC	N1	N2	N3	TC
C1	111-27-3	1-Hexanol*	1322	1320	56	1100[22]	ethereal, fusel	4	850.73±12.64	951.54±38.59	916.93±0.46	891.21±30.16	902.73±21.58	883.48±13.27	928.39±2.46	914.24±14.19	945.5±22.21	937.39±26.14	949.76±8.7	893.27±20.27	888±13.45	941.07±18.73	925.05±23.24	941.02±28.97	952.67±13.08	958.88±38.99	960.48±13.55	955.95±8.88	952.92±15.87	938.79±36.7	537.7±7.58	550.89±26.8	604.93±53.22	588.16±41.63	553.14±1.03	548.44±8.93	520.84±3.22	563.05±9.41	580.3±1.01	583.9±0.96	590.17±12.98	584.18±2.91	577.37±3.84	586.14±9.12	576.16±5.91	580.99±19.94	600.41±30.05	595.35±16.91	598.65±15.8
C2	928-97-2	(E)-3-Hexen-1-ol	1365	1372	41	1000[22]	green, earthy	4	13.48±0.27	14.68±0.7	13.89±0.16	13.64±0.1	13.81±0.41	12.7±0.61	13.62±0.46	13.58±0.14	13.91±0.19	12.87±0.51	13.31±1.27	12.98±0.39	12.12±0.09	13.36±0.62	12.45±0.03	12.57±0.09	12.77±0.48	13.22±0.26	13.69±0.13	13.45±0.11	13.58±0.28	13.43±0.75	17.89±0.17	18.02±0.25	19.78±2.07	18.75±1.12	17.97±0.25	17.82±0.07	16.46±0.28	18.38±0.16	18.6±0.9	18.75±0.11	18.59±1.16	18.32±0.07	18.65±0.22	18.23±0.48	18.41±0.43	19.6±1.84	18.41±1.01	18.75±0.41	18.75±0.39
C3	928-96-1	(Z)-3-Hexen-1-ol*	1377	1388	67	1000[22]	green, herbal	4	95.13±5.91	118.98±15.64	109.55±7.65	111.01±1.2	115.89±4.09	111.04±7.07	114.42±4.29	108.47±0.12	113.74±8.92	111.95±0.34	110.23±0.69	103.34±6.52	103.67±6.57	107.25±1.39	109.05±9.56	109.69±2.03	125.03±0.4	108.62±9.47	110.55±3.76	123.9±3.26	114.06±4.97	115.21±0.43	117.57±8.51	111.71±11.31	110.64±3.41	104.77±17.07	113.88±10.84	112.43±16.29	127.47±2.61	116.29±9.52	114.41±7.12	117.71±0.16	116.93±3.41	117.44±4.23	109.52±3.59	146.15±10.4	113.4±7.72	121.97±3.32	113.86±0.23	120.12±0.59	113.58±6.19
C4	928-95-0	(E)-2-Hexen-1-ol	1380.4	1400	57	15000[22]	green, leaf	4	3.57±0.06	3.73±0.13	3.69±0.1	3.91±0.1	3.72±0.23	3.55±0.2	3.82±0.07	3.6±0.18	3.87±0.12	3.61±0.02	3.71±0.03	3.52±0.09	3.58±0.03	3.63±0	3.67±0.09	3.53±0.05	3.79±0.28	3.69±0.13	3.61±0.03	3.68±0.21	3.65±0.03	3.66±0.12	Trace	Trace	Trace	Trace	Trace	Trace	Trace	Trace	Trace	Trace	Trace	Trace	Trace	Trace	Trace	Trace	Trace	Trace	Trace
C5	78-83-1	Isobutanol	1073.6	1098	43	75000[22]	alcoholic	5	4957.76±77.71	4766.65±322.81	4871.14±148.8	5064.69±271.38	4934.37±14.1	4580.01±365.86	4866.2±23.36	4947.29±33.07	4955.45±52.15	4821.7±7.39	4896.08±14.08	4673.6±63.23	4695.79±10.7	4724.59±263.26	4931.64±84.43	4764.6±9.4	4818.91±31.24	4791.87±76.18	4827.38±28.31	4832.85±36.18	4774.78±10.27	4805.88±83.58	6401.22±55.47	6312.44±89.25	6037.56±595.09	6280.64±82.34	6308.8±39.05	6187.14±81.91	5912.98±35.65	6575.1±90.35	6434.77±5.15	6357.6±0.17	6565.47±323.68	6307.33±6.39	6515.84±101.07	6317.63±71.55	6299.22±31.33	6261.86±210.52	6165.66±104.66	6174.79±115.2	6169.14±34.92
C6	123-51-3	Isopentanol*	1185.7	1212	55	60000[21]	alcoholic, banana	5 6	10482.73±201.87	10999.85±446.25	10638.66±163.94	10618.02±355.23	10439.68±134.31	10621.08±559.52	10493.99±16.7	10430.87±231.71	10491.3±232.1	10242.35±299.88	10336.19±78.6	9403.03±206.79	9503.23±115.95	10279.42±207.5	10276.19±276.62	10093.77±338.84	10064.76±145.96	10088.84±393.49	10097.11±44.37	10145.92±103.75	9909.75±157.35	10095.9±345.13	13526.02±169.72	13590.68±421.42	13874.43±167.57	13575.27±45.68	13419.62±199.32	13149.27±158.97	12121.52±12.92	13731.79±194.2	13600.81±46.96	13640.99±47.16	13626.73±283.27	13560.27±89.3	13437.51±116.99	13553.39±235.09	13704.47±205.23	13320.99±107.82	13134.23±484.8	13174.89±393.43	13115.28±497.68
C7	589-35-5	3-Methylpentanol	1296.1	1309	56	1000[21]	fusel, cocoa	5 6	68.31±2.32	72.13±0.63	71.66±1.44	73.53±0.39	73.6±3.08	76.24±11.62	70.73±1.34	70.43±1.77	70.61±0.42	69.8±0.01	70.31±0.3	66.02±2.14	65.48±0.89	70.62±1.61	70.24±2.35	70.12±0.17	71.98±0.18	73.13±0.99	71.67±0.16	71.78±3.03	71.39±1.04	70.36±2.52	84.33±2.91	87.72±3.44	92.08±6.15	90.36±3.79	86.25±0.53	84.41±4.98	80.99±0.76	90.38±0.95	87.16±1.72	88.36±3.22	90.45±3.61	88.62±3.81	86.45±3.13	88.8±2.59	88.82±1.43	97.29±1.26	88.86±2.29	82.89±9.6	89.41±0.27
C8	3391-86-4	1-Octen-3-ol	1422.2	1432	41		mushroom, earthy	4	1.4±0.08	1.45±0.02	1.47±0.07	1.82±0.16	1.7±0.02	1.52±0.14	1.54±0.05	1.35±0.03	1.28±0.01	1.43±0.13	1.45±0.07	1.4±0.01	1.45±0.03	1.51±0.08	1.45±0.09	1.48±0.02	1.42±0.09	1.4±0.06	1.5±0.03	1.55±0.07	1.43±0.06	1.4±0.07	1.1±0.04	1.13±0.16	1.23±0.22	0.95±0.2	1.17±0.03	1.09±0.09	1.27±0.08	1.21±0.04	1.14±0.09	1.17±0.05	1.19±0.07	1.25±0.15	1.03±0.04	1.35±0.01	1.22±0.1	0.92±0.03	0.85±0.12	0.96±0.06	0.92±0.07
C9	111-70-6	1-Heptanol	1430.6	1436	70	1000[24]	herbal, sweet	4 5	18.98±0.77	20.03±1.07	18.92±0.27	19.86±0.21	20.24±0.37	16.95±4.13	20.55±0.28	20.53±1.23	20.17±0.03	20.73±0.59	21.41±0.05	20.02±0.87	20.37±0.51	20.76±0.1	19.81±1.43	19.76±0.59	20.21±0.38	20.92±0.98	20.39±0.11	20.67±0.12	20.65±0.84	19.84±0.75	Trace	Trace	Trace	Trace	Trace	Trace	Trace	Trace	Trace	Trace	Trace	Trace	Trace	Trace	Trace	Trace	Trace	Trace	Trace
C10	104-76-7	2-Ethylhexanol	1463.6	1472	57	8000[24]	citrus, floral	3 7	11.15±0.77	10.18±1.2	10.59±0.63	10.45±0.1	10.56±0.25	10.08±0.64	10.56±0.22	11.06±0.53	10.04±0.26	10.86±0.77	10.78±0.67	13.04±0.11	10.41±0.07	10.74±0.22	11.65±0.08	10.41±0.2	10.65±0.1	10.41±0.5	11.37±0.54	11.2±0.66	11.36±0.47	10.08±0.42	6.5±0.22	7.08±0.57	8.25±0.78	8.76±0.36	7.93±0.21	8.99±0.18	13.39±0.02	6.71±0.35	6.42±0.18	7.34±0.2	6.96±0.29	7.9±0.55	10.4±0.21	17.5±0.14	6.91±0.5	7.75±0.27	7.95±0.35	7.78±0.11	10.32±0.78
C11	111-87-5	1-Octanol	1534.9	1542	56	800[24]	green	4	0.51±0.16	0.73±0.1	0.58±0.09	0.6±0.07	0.47±0	0.39±0.05	0.49±0.1	0.63±0.09	0.45±0.01	0.43±0.05	0.59±0.06	0.42±0.08	0.43±0.11	0.34±0.09	0.56±0.15	0.43±0.02	0.45±0.11	0.42±0.03	0.35±0.02	0.44±0.03	0.35±0.01	0.55±0.16	1.27±0.01	1.42±0.12	1.63±0.32	1.49±0.1	1.41±0.08	1.35±0	1.26±0	1.46±0.03	1.42±0.01	1.46±0.01	1.39±0.19	1.36±0.05	1.3±0.05	1.44±0.03	1.38±0.12	1.18±0.06	1.31±0.19	1.29±0.15	1.28±0.17
C12	112-30-1	1-Decanol	1749.7	1764	70	400[23]	fatty, floral	5 6	1.65±0.08	1.6±0.03	1.59±0.01	1.63±0.06	1.55±0.01	1.52±0.03	1.6±0.03	1.7±0	1.57±0.05	1.48±0.02	1.56±0	1.5±0.01	1.47±0.02	1.52±0.03	1.69±0.06	1.4±0.01	1.43±0.05	1.45±0.03	1.39±0.01	1.38±0.02	1.42±0.03	1.58±0.05	2.36±0	2.27±0.06	2.4±0.14	2.19±0.12	2.27±0.1	2.24±0.09	2.22±0	2.43±0.08	2.01±0.03	2.14±0.03	2.06±0.08	2.04±0.03	1.92±0.01	2.01±0.04	2.43±0.04	1.74±0.15	1.81±0.03	1.82±0.04	1.9±0.06
C13	100-51-6	Benzyl alcohol	1873.1	1878	79	200000[24]	rose, balsamic	3	63.31±3.65	96.88±4.72	66.91±5.2	86.06±42.29	72.08±5.54	67.02±7.85	68.3±0.33	74.94±0.98	71.67±6.35	59.23±3.39	97.23±37.62	55.85±4.32	61.18±1.32	74.15±27.63	68.12±0.14	72.8±9.58	60.74±4.87	61.83±6.89	60.71±4.69	60.91±2.55	54.12±3.36	57.48±0.73	Trace	Trace	Trace	Trace	Trace	Trace	Trace	Trace	Trace	Trace	Trace	Trace	Trace	Trace	Trace	Trace	Trace	Trace	Trace
C14	60-12-8	Phenylethyl alcohol*	1909.5	1925	91	14000[23]	rose	3	3414.15±79.8	4404.88±301.08	3319.87±37.08	4211.29±1655.65	3686.56±111.85	3245.2±280.08	3335.87±19.11	3594.52±47.78	3434.18±289.94	3086.36±117.2	4514.02±1362.95	2981.69±69.57	3245.64±105.62	3611.5±846.31	3408.16±114.73	3510.51±355.66	3178.82±165.53	3092.16±260.09	3051.26±180.6	3007.66±41.12	2787.37±173.29	2945.25±73.87	3373.51±283.49	4469.91±969.23	4774.47±1392.67	3718.27±129.69	4321.51±977.35	4418.1±669.81	2990.55±32.18	4085.3±679.68	3854.4±337.77	4346.33±1099.81	3489.34±337.48	3667.33±294.45	3671.37±523.25	3492.24±393.89	3759.31±227.99	4048.79±84.82	3258.31±209.33	2966.21±18.68	3041.62±86.02
C15	112-53-8	1-Dodecanol	1968.9	1973	55		earthy, soapy	5 6	1.31±0.02	1.19±0.02	1.2±0.02	1.2±0	1.17±0.09	1.17±0.02	1.17±0.03	1.25±0.03	1.28±0.06	1.17±0.01	1.14±0.09	1.18±0	1.13±0.02	1.11±0.02	1.24±0.01	1.16±0.01	1.14±0.06	1.11±0.01	1.13±0.01	1.1±0.01	1.09±0.02	1.27±0.01	1.44±0.02	1.28±0.03	1.35±0	1.27±0.01	1.28±0.04	1.3±0.06	1.27±0.06	1.41±0.06	1.14±0.01	1.14±0.03	1.13±0.02	1.12±0.03	1.08±0.02	1.08±0	1.3±0.03	1.06±0.01	1.05±0	1.05±0	1.05±0.01
		Esters
C16	141-78-6	Ethyl acetate**	863.4	888	43	7500[24]	grape, cherry	2	17915.77±1789.62	22009.15±476.4	21640.34±151.94	21381.71±156.3	21259.17±509.67	20151.66±1063.31	21182.22±378.35	21260.75±1143.13	23611.13±851.18	22589.61±1489.94	22659.57±688.62	20748.89±408.26	21119.51±363.56	22865.3±677.19	23336.77±1619.51	24688.2±866.38	24552.01±562.59	24295.33±1866.1	24074.7±474.33	24492.91±146.94	23440.64±332.67	24034.17±1102.81	19237.34±1037.4	17864.94±636.51	19332.76±1519.2	17720.38±279.26	17696.57±373.71	17637.44±414.41	16017.26±183.83	18324.82±633	17121.35±152.01	17527.55±112.33	17042.91±47.87	17167.77±279.16	16814.76±200.62	17080.08±354.14	17377.32±128.67	15779.01±212.13	15085.09±199.74	15882.21±726.34	15076.34±1420.83
C17	142-92-7	Hexyl acetate**	1258.1	1258	43	670[23]	banana, sweet	1 7	919.77±62.54	567.07±27.62	554.96±7.56	556.24±7.81	530.86±35.32	506.84±11.37	477.15±27.94	528.4±45.14	325.83±8.93	319.91±31.67	315.8±14.36	297.66±4.13	311.67±10.95	296.27±4.96	326.93±40.9	146.32±6.74	168.77±4.02	154.98±17.69	138.5±3.64	158.05±3.04	132.82±3.47	150.45±7.77	482.54±11.04	286.71±13.13	298.89±8.16	272.92±20.67	283.81±8.48	285.86±1.58	247.36±0.26	308.88±16.87	113.07±0.23	122.53±0.39	118.37±0.83	118.96±2.39	120.95±2.66	113.59±2.94	137.72±1.24	90.19±1.41	79.45±4.29	88.34±3.74	84.2±10.02
C18	3681-82-1	(E)-3-Hexen-1-ol, acetate	1291.7	1300	43		fruity, pear	1	23.39±1.27	16.23±0.42	15.94±0.04	14.57±2.03	15.55±0.85	15.28±1.14	15.56±0.68	15.79±0.42	10.76±0.44	10.9±0.91	11.02±0.56	10.34±0.1	10.63±0.32	10.72±0.12	10.98±0.9	5.91±0.22	6.71±0.34	7.59±2.12	5.96±0.16	6.18±0.09	5.77±0.26	6.18±0.16	27.1±0.01	18.88±0.66	20.3±1.08	15.9±4.49	18.99±0.21	18.98±0.27	17.71±0.27	19.45±1.24	9.73±0.16	10.54±0.17	9.81±0.24	10.26±0.05	9.91±0.16	10.22±0.1	10.91±0.17	8.37±0.12	8.08±0.14	8.16±0.22	8.31±0.66
C19	3681-71-8	(Z)-3-Hexen-1-ol, acetate	1299.9	1315	43		fruity	1	21.97±0.98	14.47±0.42	14.49±0.02	13.32±1.85	14.05±0.97	13.51±0.03	13.19±0.57	14.88±2.66	8.9±0.29	9.08±0.86	9.28±0.56	8.68±0.17	8.89±0.31	8.99±0.02	9.03±0.71	4.79±0.45	5.38±0.11	4.87±0.44	4.79±0.09	5±0.08	4.51±0.28	4.62±0.08	19.1±0.91	10.35±0.36	13.19±1.21	10.16±0.53	10.34±0.16	10.23±0.07	9.75±0.06	10.65±0.63	5.12±0.02	5.46±0.16	5.12±0.2	5.3±0.12	5.38±0.2	5.51±0.13	5.53±0.1	4.21±0.12	3.87±0.2	4±0.07	4.01±0.02
C20	112-06-1	Heptyl acetate	1355.4	1366	43	1400[24]	rum	1	0.95±0.08	0.6±0.02	0.58±0.02	0.56±0.04	0.57±0.04	0.46±0.13	0.47±0.03	0.57±0.05	0.41±0.01	0.4±0.01	0.4±0.01	0.36±0	0.37±0	0.35±0.01	0.4±0.01	0.27±0.03	0.3±0	0.25±0.01	0.23±0	0.27±0.04	0.24±0.01	0.24±0	Trace	Trace	Trace	Trace	Trace	Trace	Trace	Trace	Trace	Trace	Trace	Trace	Trace	Trace	Trace	Trace	Trace	Trace	Trace
C21	103-45-7	Phenethyl acetate*	1813.9	1803	104	250[22]	rose, fruity	1 3	157.27±10.71	125.08±3.68	120.98±1.8	121.67±2.46	115.27±0.94	109.67±1.35	113.19±3.29	115.63±1.98	77.27±5.79	77.93±3.12	84.66±2.54	76.28±2.53	76.01±3.08	75.21±7.16	85.84±3.61	44.17±0.61	46.9±3.78	45.09±1.16	44.59±0.72	44.92±2.34	40.65±1.04	44.67±3.65	182.38±1.68	140.29±2.04	141.56±6.82	129.39±8.49	140.11±10.43	136.97±7.87	121.46±0.91	138.67±7.49	74.13±1.14	80.8±0.71	71.28±0.98	73.67±0.38	72.11±1.54	73.4±0.15	81.76±2.15	46.41±6.45	51.79±2.32	48.67±1.98	51.28±6.01
C22	105-54-4	Ethyl butanoate**	1023	1029	71	400[21]	pineapple	1	505.57±51.32	481.52±12.68	482.88±1.89	466.07±14.64	470.35±15.6	430.51±26.44	457.21±15.4	462.9±27.69	441.12±25.88	429.47±36.3	428.99±15.79	399.34±7.11	413.02±8.07	438.62±13.96	440.9±42.61	410.15±17.3	418.94±9.29	409.52±30.19	399.2±5.19	412.83±2.67	391.16±6.37	402.45±17.49	551.8±22.96	497.33±14.02	497.44±12.11	506.85±8.11	491.55±7.45	496.21±7.99	456.51±6.44	512.08±30.44	455.63±4.97	471.75±1.27	460.52±2.94	459.15±13.8	451.88±7.96	466.19±10.12	469.38±0.24	443.68±4.24	407.88±23	445.42±17.1	411.59±56.06
C23	123-66-0	Ethyl hexanoate**	1214	1183	88	80[21]	fruity, pineapple	1 7	938.91±77.96	1164.16±70.88	1115.68±15.3	1113.69±24.85	1089.92±86.01	1022.19±18.2	1092.75±78.6	1053.09±107.35	1135.96±26.7	1032.73±121.49	1049.86±54.35	958.02±9.17	994.91±36.72	1101.45±19.04	1051.41±161.19	1025.98±47.74	1014.07±29.77	1039.24±120.76	965.75±26.39	1006.77±19.19	979.51±20.59	963.13±49.31	1175.15±34.22	1234.83±59.83	1300.95±92.46	1187.21±67.9	1206.82±35.73	1229.32±9.31	1100.68±3.31	1258.43±77.41	1241.12±5.47	1282.22±4.73	1225.27±9.92	1212.25±34.6	1195.97±31.29	1271.53±34.42	1230.65±17.9	1097.19±1.49	971.94±67.78	1089.06±42.9	993.7±139.56
C24	106-30-9	Ethyl heptanoate	1307.8	1327	88	220[27]	fruity, rum	1	0.33±0.04	0.46±0.02	0.45±0.01	0.44±0.01	0.43±0.04	0.4±0.04	0.44±0.03	0.4±0.04	0.47±0.02	0.42±0.05	0.42±0.04	0.36±0.01	0.4±0.02	0.42±0	0.37±0.06	0.43±0.02	0.41±0.01	0.41±0.06	0.37±0.01	0.4±0.01	0.36±0.02	0.35±0.02	0.21±0.01	0.23±0.01	0.24±0.02	0.22±0.01	0.22±0.01	0.23±0	0.22±0	0.22±0.01	0.25±0	0.26±0	0.25±0	0.22±0.01	0.27±0.01	0.23±0.01	0.22±0	0.16±0.02	0.16±0.02	0.2±0.01	0.16±0.02
C25	106-32-1	Ethyl octanoate**	1416.3	1418	88	580[21]	waxy, banana	1 5	4041.63±422.32	5468.51±332.45	5156.74±45.52	5010.9±161.7	4891.22±356.22	4458.63±11.82	4747.95±321.87	5037.07±585.33	5111.07±216.85	4423.94±639.49	4400±269.73	3888.89±106.08	3903.95±284.49	4071.43±265.82	4835.99±729.57	4005.73±222.72	3774.84±154.79	3896.71±489.81	3449.77±118.41	3588.69±94.5	2940.15±120.52	4022.24±269.39	5123.02±213.97	5183.19±314.21	4478.78±1149.23	5132.44±109.01	5057.4±343.05	5099.02±170.92	4086.47±33.74	5286.14±398.59	4832.02±45.49	5107.89±68.4	4779.62±46.14	4569.16±383.2	4358.63±170.09	4230.52±197.64	5310.55±137.9	2724.93±2.36	2542.83±147.27	2729.86±254.03	2401.3±350.17
C26	123-29-5	Ethyl nonanoate	1517.4	1531	88	1300[26]	rose, tropical	1 3	0.98±0.06	1.03±0.03	0.96±0.01	0.97±0.01	0.96±0.09	0.96±0.02	0.95±0.03	0.98±0.03	1.06±0.06	0.9±0.03	0.91±0	0.88±0.02	0.91±0.01	0.85±0.02	0.93±0.05	0.99±0.01	0.91±0.08	0.86±0.03	0.86±0.02	0.85±0.01	0.8±0	0.89±0.02	0.95±0.01	0.88±0.01	0.92±0.01	0.82±0.1	0.88±0.03	0.92±0.04	0.91±0.04	0.9±0.06	0.82±0.02	0.83±0.01	0.82±0.01	0.81±0.01	0.94±0.01	0.8±0.01	0.92±0.05	0.73±0	0.74±0.01	0.74±0.02	0.72±0.01
C27	110-38-3	Ethyl decanoate**	1628	1647	88	200[23]	sweet, fruity	2 7	2493.05±217.18	2351.75±136.31	2169.56±32.09	2140.93±107.53	2031.11±172.39	1766.48±33.36	1954.23±102.81	2691.32±290.57	2090.15±83.51	1717.85±214.85	1715.69±41.31	1582.89±65.43	1469.07±128.11	1368.12±122.39	2426.89±258.59	1530.2±107.81	1573.21±145.6	1486.91±165.37	1305.2±60.85	1213.86±38.92	875.1±31.58	2071.05±94.39	3710.56±70.09	2353.45±261.01	2974.05±144.42	2200.24±662.5	2636.51±247.35	2503.6±159.76	2392.81±18.31	2913.78±389.02	1793.44±144.42	1916.82±89.62	1796.77±118.98	1680.79±106.26	1507.3±72.19	1299.43±109.04	3332.16±369.55	1233.31±46.67	1223.91±17.74	1197.39±103.57	1109±91.97
C28	106-33-2	Ethyl dodecanoate*	1837.9	1839	88	1500[24]	sweet, floral, soapy	5 7	166.46±11.03	132.33±11.84	123.76±4.19	114.86±8.7	110.53±10.6	85.61±2.13	98.71±4.33	193.9±9.54	112.22±12.77	78.84±12.29	76.11±0.22	75.34±2.37	59.17±6.51	55.83±6.2	163.88±10.85	77.73±12.42	73.05±9.25	64.79±8.95	55.77±3.01	42.85±3.9	28.48±1.68	129.14±1.32	408.5±5.35	213.14±33.9	248.01±9.57	188.35±43.84	227.36±26.39	197±12.93	220.09±2.4	311.27±36.16	133.94±23.39	124.27±8.98	104.08±9.16	98.96±6.38	74.89±5.76	64.88±7.48	311.45±45.38	92.26±1.35	64.61±3.02	57.09±6.96	58.48±5.88
C29	124-06-1	Ethyl tetradecanoate	2045.3	2037	88	800[26]	sweet, waxy	5 7	16.39±1.64	16.85±0.74	15.99±0.91	13.73±0.69	12.67±1.07	12.95±0.03	11.89±0.54	12.94±0.84	12.75±1.53	10.88±0.6	10.39±0.32	10.62±0.61	9.74±0.23	9.94±0.53	11.05±0.84	9.48±0.14	10.9±0.85	9.93±0.63	9.23±0.42	8.82±0.21	8.08±0.05	9.95±0.12	12.32±0.37	10.02±0.47	10.39±0.32	9.47±0.68	10.2±0.63	9.91±0.45	9.46±0.08	11.42±0.6	9.02±0.51	9.08±0.37	8.56±0.08	8.6±0.26	9.04±0.31	8.39±0.16	10.82±0.27	7.62±0.13	7.78±0.04	7.45±0.18	7.31±0.14
C30	628-97-7	Ethyl hexadecanoate	2249.1	2250	88	1500[26]	fruity, creamy	1 5	37.22±5.11	35.05±1.33	30.88±1.07	28.25±1.24	26.53±2.1	23.29±0.39	24.16±0.81	28.56±2.94	25.78±1.61	20.82±2.36	20.54±0.37	19.37±0.15	18.67±1.41	19.06±1.33	26.01±2.83	19.66±0.4	19.62±1.35	19.14±1.69	16.76±0.62	16.35±0.15	14.31±0.25	22.55±1.29	32.33±1.92	23.34±1.89	25.22±1.02	21.12±1.13	21.7±1.78	20.59±1.14	18.23±0.13	21.65±1.52	16.11±0.67	16.52±0.52	15.54±0.3	14.95±0.63	14.27±0.65	13.81±0.22	21.93±0.33	11.79±0.62	11.32±0.06	11.42±0.57	10.9±0.64
C31	1552-67-6	Ethyl 2-hexenoate	1328.6	1343	55		rum, fruity	1 7	0±0	1.95±0.78	1.6±0.24	2.28±0.85	1.93±0.51	1.69±0.62	1.54±0.11	1.03±0.22	2.92±0.24	2.62±0.88	2.82±0.09	2.23±0.14	2.2±0.22	2.73±0.28	2.41±0.81	5.15±0.61	4.19±0.24	4.9±1.33	4.21±0.34	4.43±0.93	4.33±0.48	4.27±0.1	2.74±0.23	4.12±0.12	3.87±0.14	3.23±0.39	3.96±0.37	3.47±0.37	3.14±0.06	4.21±0.63	4.96±0.1	4.7±0.14	5.16±0.43	4.83±0.29	5.26±0.24	4.43±0.2	4.77±0.09	5.38±0.36	4.91±0.15	5.23±0.05	5.43±0.19
C32	97-64-3	Ethyl lactate	1358	1356	45	150000[21]	fruity, creamy	1	Trace	Trace	Trace	Trace	Trace	Trace	Trace	Trace	Trace	Trace	Trace	Trace	Trace	Trace	Trace	Trace	Trace	Trace	Trace	Trace	Trace	Trace	7912.01±21.86	22996.49±1127.9	22648.24±825.64	21171.16±1604.8	20478.37±1204.54	20607.22±276.6	18135.63±1011.46	23049.39±2864	36911.55±110.53	34763.5±2308.25	38213.82±7632.12	33469.72±141.2	39391.61±1078.8	33387.3±761.27	35149.5±4849.49	40720.08±8437.39	34909.08±1397.06	35085.71±930.16	37527.87±2289.82
C33	111-11-5	Methyl octanoate	1365.1	1398	74	200[24]	orange	1 4	7.17±0.74	9.93±0.66	9.53±0.08	9.49±0.13	9.04±0.78	7.98±0.59	9.09±0.65	9.12±0.96	9.61±0.4	8.5±1.14	8.68±0.58	7.72±0.16	7.63±0.46	7.99±0.39	9.06±1.39	7.77±0.36	7.13±0.3	7.71±0.92	6.89±0.25	7.02±0.15	5.95±0.22	7.56±0.47	6.18±0.24	6.57±0.37	6.89±0.48	6.53±0.05	6.37±0.32	6.42±0.15	5.23±0.04	6.54±0.49	6.48±0.01	6.85±0	6.31±0.07	6.13±0.42	5.67±0.17	5.67±0.2	6.61±0.14	3.37±0.34	3.28±0.22	3.56±0.29	3.18±0.46
C34	2198-61-0	Isopentyl hexanoate	1436.6	1468	70	1000[26]	banana, pineapple	1	4.06±0.24	5.07±0.3	4.84±0.04	4.79±0.12	4.7±0.2	4.25±0.45	4.95±0.26	4.79±0.43	5.06±0.1	4.4±0.46	4.35±0.17	4.04±0.08	4.2±0.17	4.63±0.18	4.59±0.51	4.16±0.14	4.06±0.13	4.1±0.32	3.81±0.07	3.97±0.04	3.89±0.12	4.03±0.15	5.72±0.17	5.71±0.35	6.18±0.25	5.58±0.47	5.73±0.3	5.92±0.16	5.26±0.12	5.82±0.55	5.59±0.08	5.76±0.12	5.45±0.06	5.26±0.35	5.16±0.14	5.46±0.13	5.73±0.14	3.86±0.19	3.59±0.12	3.75±0.18	3.44±0.23
C35	624-13-5	Propyl octanoate	1503	1523	43		cognac	5	1.08±0.09	1.41±0.14	1.25±0.02	1.2±0.06	1.2±0.07	1.08±0.1	1.14±0.13	1.35±0.21	1.25±0.03	1.1±0.18	1.08±0.03	0.93±0.03	0.99±0.06	0.96±0.04	1.24±0.16	0.98±0.05	0.96±0.04	0.99±0.11	0.83±0	0.87±0.08	0.72±0.02	1.06±0.07	1.75±0.06	1.55±0.13	1.73±0.07	1.61±0.05	1.56±0.16	1.59±0.06	1.31±0.04	1.64±0.21	1.38±0.07	1.44±0.03	1.35±0.07	1.27±0.11	1.27±0.04	1.1±0.09	1.75±0.1	0.73±0.04	0.74±0.01	0.75±0.05	0.69±0.06
C36	5461-06-3	Isobutyl octanoate	1537	1550	57	800[26]	fruity, floral	2 3	2.01±0.25	2.13±0.18	1.81±0.02	1.84±0.1	1.76±0.18	1.76±0.04	1.78±0.07	2.25±0.34	2±0.09	1.61±0.24	1.54±0.11	1.46±0.02	1.51±0.14	1.41±0.16	2±0.28	1.48±0.14	1.51±0.12	1.46±0.23	1.22±0.05	1.31±0.03	1.03±0.11	1.7±0.08	4.26±0.15	3.11±0.37	3.83±0.29	3.56±0.16	3.35±0.34	3.44±0.26	3±0.05	3.56±0.52	2.57±0.16	2.77±0.14	2.54±0.19	2.34±0.33	2.32±0.08	1.89±0.13	4.15±0.43	1.38±0.26	1.53±0.05	1.54±0.17	1.3±0.17
C37	10348-47-7	Ethyl 2-hydroxy-4-methylpentanoate	1547	1545	69		fresh blackberry	2	6.73±0.85	18.95±1.04	17.76±0.5	18.43±1.43	18±0.33	18.52±2.1	18.13±0.34	17.59±0.29	23.23±0.62	22.83±0.24	24.45±0.21	22.97±0.67	22.67±0.05	23.9±0.39	23.03±0.77	28.59±0.44	28.81±0.37	29.03±1.42	29.03±0.7	29.39±0.08	29.79±0.48	27.44±1.35	Trace	Trace	Trace	Trace	Trace	Trace	Trace	Trace	Trace	Trace	Trace	Trace	Trace	Trace	Trace	Trace	Trace	Trace	Trace
C38	2035-99-6	Isoamyl octanoate*	1650.1	1664	70	125[23]	sweet, oily	4 7	38.74±5.98	37.7±2.53	33±1.4	32.05±1.6	32.92±3.07	30.94±0.32	32.36±2.08	41.94±5.9	39.18±0.67	28.19±4.31	28.65±0.17	28.13±1.56	28.55±2.69	24.68±2.66	37.98±5.43	27.37±2.87	29.66±5.19	26.28±4.09	21.74±1.4	21.51±0.95	15.73±1.1	31.17±2.51	78.1±2.38	48.27±4.64	61.83±3.3	43.72±14.42	52.94±5.84	55.71±4.14	59.14±0.62	58.88±12.09	35.87±3.07	42.11±2.02	36.71±4.3	36.03±3.54	36.3±1.71	27.24±3.08	78.29±10.32	22.58±0.3	23.02±0.31	21.6±2.8	18.06±2.27
C39	123-25-1	Diethyl succinate	1664.6	1665	101	1200000[21]	fruity, cooked apple	1	55.11±12.19	264.97±9.24	249.1±35.39	239.99±25.85	245.51±1.41	214.34±7.33	252.48±0.34	220.7±0.66	475.28±13.86	447.31±20.69	539.07±64.58	436.31±12.49	448.6±3.72	530.1±56.61	450.96±5.74	828.2±0.44	776.08±36.93	814.44±10.65	798.99±3.62	822.67±31.64	880.47±21.94	723.31±27.06	198.1±10.49	454.56±50.31	465.38±83.68	429.93±23.44	432.7±46.02	434.84±30.85	367.09±5.43	400.84±22.23	883.06±27.86	924.95±73.13	835.5±33.2	837.83±8.52	799.29±41.43	889.79±14.92	734.91±10.83	861.22±4.4	882.26±34.37	850.21±15.52	863.11±70.27
C40	67233-91-4	Ethyl 9-decenoate	1687.1	1664	55		fruity, fatty	2 6	197.78±18.78	195.24±10.7	182.17±3.45	179.6±5.16	170.15±10.92	154.95±1.96	167.01±9.93	213.85±16.39	174.81±7.88	155.03±17.97	156.53±5.66	137.17±6.45	131.64±10.22	125.44±12.45	202.12±24.05	131.39±7.32	136.81±12.11	128.28±13.77	113.83±5.13	113.19±1.38	80.99±3.71	165.14±12.27	12.34±0.62	9.2±0.5	8.86±0.03	8.06±0.58	8.26±0.22	8.15±0.12	7.74±0.02	8.22±0.18	7.62±0.06	7.73±0.05	7.66±0.01	7.6±0.03	7.45±0.07	7.25±0.06	8.23±0.16	7.23±0.18	7.15±0	7.08±0.07	7.09±0.13
C41	93-89-0	Ethyl benzoate	1694	1681	105	500[27]	fruity, sweet	1 7	1.07±0.05	1.25±0.03	1.11±0.05	1.15±0.09	1.12±0.03	1.55±0.52	1.2±0.02	1.12±0	1.22±0.09	1.24±0.03	1.26±0.01	1.12±0.04	1.17±0.03	1.2±0.07	1.25±0.05	1.41±0.01	1.41±0.04	1.54±0.09	1.42±0.02	1.43±0.09	1.37±0.09	1.35±0.09	1.58±0.01	1.4±0.03	1.5±0.23	1.28±0.06	1.41±0.05	1.3±0.03	1.31±0.03	1.28±0.16	1.4±0.04	1.47±0.04	1.28±0	1.39±0.09	1.31±0	1.29±0	1.46±0.01	1.19±0.07	1.2±0.04	1.2±0.01	1.22±0.14
C42	30673-60-0	Propyl decanoate	1743	1724	61		waxy, fatty	5 6	Trace	Trace	Trace	Trace	Trace	Trace	Trace	Trace	Trace	Trace	Trace	Trace	Trace	Trace	Trace	Trace	Trace	Trace	Trace	Trace	Trace	Trace	10.79±0.15	5.9±0.97	8±0.25	5.78±1.53	6.81±0.9	6.43±0.57	7.54±0.11	7.81±1.33	4.17±0.45	4.96±0.26	4.33±0.31	4.18±0.5	3.49±0.24	2.82±0.11	10.45±1.91	3.34±0.34	2.67±0.1	2.86±0.54	2.33±0.12
C43	101-97-3	Ethyl phenylacetate	1783.3	1799	91		rose, balsam, honey	3 7	0.38±0.07	0.98±0.02	0.93±0.02	0.94±0.01	0.94±0.02	0.9±0	0.92±0.05	0.94±0.04	1.28±0.09	1.27±0.04	1.43±0.03	1.28±0.06	1.28±0.06	1.3±0.14	1.42±0.04	1.78±0.03	1.77±0.12	1.82±0.01	1.79±0.05	1.83±0.13	1.74±0.05	1.78±0.17	0.5±0.02	0.63±0.01	0.7±0.04	0.6±0.04	0.62±0.04	0.59±0.02	0.53±0.02	0.6±0.01	0.83±0.02	0.9±0.02	0.84±0.03	0.84±0	0.8±0.03	0.81±0.02	0.86±0.01	0.72±0.11	0.77±0.02	0.78±0.03	0.81±0.09
C44	119-36-8	Methyl salicylate	1786	1800	120		wintergreen, mint	4	3.37±0.07	3.37±0	3.34±0.01	3.33±0.02	3.33±0.03	3.37±0.02	3.34±0.03	3.35±0.01	3.31±0	3.31±0.01	3.3±0.02	3.3±0	3.3±0	3.28±0	3.33±0	3.31±0.01	3.29±0	3.29±0.03	3.29±0	3.28±0	3.28±0.01	3.31±0.01	3.52±0.01	3.51±0.02	3.53±0.02	3.48±0.05	3.53±0.03	3.44±0.03	3.43±0.01	3.5±0.01	3.45±0	3.5±0.05	3.47±0.02	3.48±0.02	3.48±0.01	3.45±0	3.54±0.03	3.37±0.08	3.41±0.01	3.41±0.01	3.42±0.02
C45	2306-91-4	Isoamyl decanoate	1861.5	1861	70		waxy, banana	1 5	27.48±2.11	24.53±0.06	23.85±1.05	23.42±0.86	24.58±1.12	20.9±0.33	22.73±0.97	32.22±2.05	27.35±0.94	21.03±2.57	21.01±0.37	21.07±0.25	19.44±1.17	17.45±1.51	29.67±2.53	21.59±1.36	22.14±1.48	20.74±2.26	18.63±0.9	16.53±0.75	12.53±0.67	25.77±0.59	70.26±0.04	45.74±6.35	55.98±2.28	49.79±2.4	49.89±5.98	48.2±1.73	57.28±0.08	58.18±6.46	34.43±3.41	39.48±0.95	33.22±2.93	35.02±2.26	32.78±1.13	27.35±2.17	72.49±3.16	26.68±1.41	24.45±0.3	22.85±2.34	21.92±1.48
C46	2021-28-5	Ethyl 3-phenylpropionate	1895.7	1900	104		hyacinth, rose	3	1.34±0.1	1.59±0.01	1.55±0.02	1.62±0.03	1.56±0.02	1.52±0.03	1.58±0.02	1.59±0.02	1.48±0.09	1.46±0.04	1.58±0.01	1.48±0.02	1.49±0.07	1.48±0.11	1.62±0.11	1.37±0.01	1.37±0.09	1.43±0.06	1.38±0.01	1.36±0.06	1.33±0.03	1.39±0.14	1.28±0.05	1.23±0.03	1.31±0.03	1.14±0.12	1.22±0.08	1.21±0.07	1.1±0.04	1.18±0.09	1.14±0.02	1.24±0.02	1.11±0.04	1.12±0.01	1.06±0.02	1.11±0	1.2±0.02	0.87±0.03	0.9±0	0.87±0.02	0.87±0.1
C47	1070-34-4	Monoethyl succinate	2367	2367	101				22.36±0.18	22.55±0.48	22±0.63	21.74±1.01	21.88±0.18	36.88±19.03	24.19±0.85	24.06±0.71	25.52±1.39	25.47±1.86	27.86±2.56	24.71±0.86	24.86±0.39	23.47±1.88	27.71±3.25	29.95±2.13	28.48±3.86	29.67±3.45	34.28±3.26	26.02±2.06	25.17±2.32	30.13±2.05	25.45±1.23	31.32±5.42	31.03±2.84	26.81±1.47	27.65±1.48	27.83±1.24	24.84±1.43	25.23±1.42	30.79±4.91	30.57±0.16	27.04±0.11	25.31±0.29	26.72±1.13	24.24±0.68	26.52±1.03	25.01±0.82	25.18±0.26	25.88±0.6	26.8±0.04
		Aliphatic acids
C48	142-62-1	Hexanoic acid**	1835.7	1882	60	420[230]	fatty, cheese	6	1417.18±54.4	1664.36±67.01	1387.13±1.21	1609.93±353.19	1467.96±48.85	1441.65±68.55	1423.5±3.67	1430.97±5.27	1393.47±16.78	1358.07±67.35	1677.45±298.53	1278.51±27.06	1337.84±12.55	1452.43±184.23	1412.41±1.84	1369.56±43.3	1353.39±62.15	1373.52±56.33	1332.4±17.2	1335.85±18.39	1246.15±32.81	1279.73±34.01	1610.8±75.62	1988.35±345.95	2000.62±411.28	1729.48±125.28	1828.16±248.22	1834.68±181.53	1455.42±27.31	1758.96±95.26	1714.06±83.69	1861.7±246.69	1657.6±105.99	1661.17±41.72	1700.46±126.12	1614.36±67.18	1662.99±3.93	1595.72±29.93	1638.52±65.92	1535.19±12.03	1631.23±71.71
C49	13419-69-7	(E)-2-Hexenoic acid	1983.5	1971	73		fruity, sweet	4 7	173.89±11.8	228.33±1.73	187.79±5.73	228.81±75.35	177.91±29.56	220.34±45.69	197.61±2.19	211.88±4.33	188.64±9.76	186.64±5.81	216.49±111.04	186.08±1.19	179.53±12.14	202.99±25.38	193.17±15.4	209.86±12.76	186.93±5.81	184.39±12.74	179.16±26.44	168.79±3.38	171.02±1.53	186.69±0.76	132.45±7.88	131.79±15.19	147.45±12	129.3±14.37	130.88±8.87	135.23±5.45	117.12±1.19	124.21±12.18	132.86±1.28	133.35±20.61	123.44±1.73	127.46±4.3	125.77±4.95	121.84±11.77	124.48±3.91	120.85±9.05	115.47±2.67	115.2±1.49	114.03±2.85
C50	124-07-2	Octanoic acid**	2051.8	2063	60	500[23]	fatty, rancid	6	2651.09±53.09	2889.24±63.17	2421.17±61.77	2833.84±574.98	2630±54.89	2531.77±228.13	2358.39±11.04	2769.29±31.99	2471.97±14.44	2380.17±23.15	3068.05±570.06	2417.89±10.16	2421.31±20.73	2202.9±272.27	2698.2±19.21	2407.29±84.88	2444.15±187.12	2410.41±89.94	2365.45±47.51	2281.73±60.1	1782.86±107.62	2458.2±49.45	3476.86±81.84	3767.48±392.61	4029.52±781.86	3317.02±7.34	3670.39±524.06	3676.58±391.64	2925.77±56.95	3608.76±270.72	3221.48±96.66	3482.42±437.35	3138.77±130.18	3121.03±84.37	3074.97±224.86	2589.67±108.26	3545.4±119.67	3153.55±48.92	3153.77±123.65	2962.12±43.76	3157.24±193.37
C51	334-48-5	n-Decanoic acid*	2262.5	2300	60	1000[23]	unpleasant rancid	6	578.43±34.48	636.58±0.11	577.79±11.93	649.06±130	582.09±4.36	582.33±104.76	515.53±5.75	730.37±18.19	567.32±6.62	530.18±0.02	653.46±135.77	580.2±2.68	512.96±9.15	436.62±41.58	694.94±16.42	542.5±37.8	533.5±54.06	520.66±38.23	499.3±4.16	439.21±1.41	326.08±17.86	632.1±0.78	1101.4±13.5	1081.03±57.96	1187.99±29.65	974.48±13.41	1070.73±130.84	1094.96±115.03	918.69±39.35	1175.04±127.16	887.8±7.72	940.18±121.94	857.47±13.05	818.04±28.36	713.37±36.23	629.38±38.93	1168.13±125.55	811.49±22.37	770.08±62.13	728.91±27.52	791.33±39.93
C52	143-07-7	Dodecanoic acid*	2503	2503	73	1000[26]	fatty, coconut	6	135.91±1.05	134.17±0.39	134.13±1.33	135.48±2.17	133.54±1.18	134.73±4.24	132.39±0.12	138.78±1.38	134.39±0.85	132.24±0.29	133.7±1.51	132.2±0.52	130.95±0.48	130.23±0.21	138.39±1.17	132.12±0.73	130.89±1.35	131.53±1.12	130.52±0.86	129.8±0.07	128.3±0.07	135.13±0.86	155.32±0.8	149.17±1.82	150.84±1.04	143.95±1.72	146.72±2.25	145.4±3.27	143.02±1.67	156.18±0.6	143.8±1.88	140.22±2.39	139.09±1.47	136.56±0.64	133.67±0.05	132.62±0.92	149.08±1.69	135.49±2.23	134.64±0.52	134.82±0.02	135.5±1.36
		Aldehydes
C53	100-52-7	Benzaldehyde	1511.2	1516	77	2000[24]	sweet, almond	2 7	6.58±0.75	9.78±0.56	9.57±0.08	9.46±0.47	9.03±0.08	8.56±0.61	9.98±0.42	9.49±0.21	9.61±0.58	9.26±0.35	10.28±0.34	8.46±0.51	8±0.29	9.15±0.71	10.17±0.29	10.58±0.22	9.87±0.59	10.46±0.66	9.59±0.31	9.86±0.21	9.47±0.27	9.95±0.9	Trace	Trace	Trace	Trace	Trace	Trace	Trace	Trace	Trace	Trace	Trace	Trace	Trace	Trace	Trace	Trace	Trace	Trace	Trace
		Ketones
C54	108-83-8	4-Heptanone, 2,6-dimethyl-	1165.3	1178	57		fruity	1	117.91±15.17	121.02±1.02	123.7±3.38	79.14±65.36	120.34±6.37	135.93±27.76	116.08±3.17	114.59±8.32	118.13±1.82	109.36±9.07	110.25±3.65	116.27±1.51	117.28±3.77	117.36±3.21	110.34±15.69	112.36±0.89	118.94±6.39	115.6±12.83	110.68±3.23	112.74±5.59	114.75±0.1	108.76±5.12	109.49±0.7	103.31±3.89	88.18±5.45	100.76±0.56	103.46±0.73	101.28±2.63	101.87±2.03	95.48±0.63	87.9±0.93	94.19±0.65	98.23±3.18	92.65±0.48	96.32±0.02	99.09±4	101.29±1.4	94.07±1.41	79.21±17.69	94.42±1.67	82.84±14.12
C55	1450-72-2	2-Hydroxy-5-methylacetophenone	2188	2178	135		sweet, floral	3 7	Trace	Trace	Trace	Trace	Trace	Trace	Trace	Trace	Trace	Trace	Trace	Trace	Trace	Trace	Trace	Trace	Trace	Trace	Trace	Trace	Trace	Trace	45.16±0.39	31.24±3.79	37.38±4.28	30.61±2.53	38.38±6.88	35.2±2.94	24.79±0.3	38.42±4.31	16.78±0.35	24.96±3.23	17.92±0.04	21.33±0.9	22.53±3.12	20.05±1.4	28.83±1.73	10.33±1.67	15.93±0.3	12.27±0.57	15.32±0
		Terpenes
C56	586-62-9	Terpinolen	1286	1274	93		sweet, citrus	1 7	Trace	Trace	Trace	Trace	Trace	Trace	Trace	Trace	Trace	Trace	Trace	Trace	Trace	Trace	Trace	Trace	Trace	Trace	Trace	Trace	Trace	Trace	1.51±0.02	1.81±0.02	1.87±0.1	1.67±0.26	1.84±0	1.82±0.02	1.54±0.01	1.99±0.04	2.11±0.02	2.43±0	2.24±0.01	2.33±0.05	2.33±0	2.1±0.01	2.51±0.02	1.63±0.42	2.21±0.05	2.19±0.04	2.28±0.14
C57	78-70-6	Linalool	1525.3	1556	71	25[23]	citrus, floral	3 7	0.14±0.01	0.36±0.02	0.31±0.02	0.32±0.02	0.32±0.01	0.36±0.02	0.36±0	0.36±0	0.33±0.02	0.34±0.02	0.33±0.02	0.33±0.03	0.32±0.01	0.32±0.02	0.35±0.04	0.24±0.01	0.31±0.03	0.28±0	0.26±0.01	0.28±0.01	0.25±0	0.27±0.03	0.91±0.01	0.93±0.05	0.98±0.05	0.97±0.06	0.94±0.06	0.89±0.03	0.87±0.01	0.86±0.06	0.63±0.01	0.73±0.02	0.68±0.01	0.73±0.04	0.68±0.02	0.7±0.02	0.74±0.01	0.57±0.05	0.63±0.04	0.58±0.03	0.58±0.02
C58	562-74-3	Terpinen-4-ol	1588.7	1611	71	5000[27]	pepper, woody	4 7	4.55±0.06	4.56±0.03	4.54±0.07	4.56±0.03	4.53±0.02	4.53±0.05	4.53±0.04	4.52±0.02	4.44±0.07	4.48±0.02	4.55±0.02	4.48±0.06	4.48±0.03	4.48±0.06	4.52±0.03	4.43±0.01	4.46±0.05	4.47±0.01	4.46±0.02	4.44±0.01	4.43±0	4.41±0.04	3.84±0	3.9±0.01	3.93±0.02	3.9±0.01	3.9±0.01	3.91±0.02	3.86±0.02	3.9±0.01	3.94±0.01	4±0.01	3.96±0.01	3.97±0.01	3.92±0	3.96±0	3.94±0.07	3.98±0.01	3.95±0.03	3.94±0.02	3.95±0.07
C59	98-55-5	α-Terpineol	1683.2	1707	59	250[23]	pine, floral	3 4	Trace	Trace	Trace	Trace	Trace	Trace	Trace	Trace	Trace	Trace	Trace	Trace	Trace	Trace	Trace	Trace	Trace	Trace	Trace	Trace	Trace	Trace	0.34±0.02	0.61±0.01	0.62±0.06	0.56±0.01	0.57±0.01	0.55±0.03	0.49±0.04	0.57±0.02	0.74±0	0.78±0.01	0.75±0.03	0.73±0.03	0.69±0.02	0.69±0.03	0.68±0.01	0.72±0.08	0.65±0	0.63±0.01	0.69±0.05
C60	18794-84-8	β-Farnesene	1688	1671	41		woody, citrus, sweet	4 7	Trace	Trace	Trace	Trace	Trace	Trace	Trace	Trace	Trace	Trace	Trace	Trace	Trace	Trace	Trace	Trace	Trace	Trace	Trace	Trace	Trace	Trace	1.61±0.04	1.42±0.04	1.46±0.02	1.42±0.06	1.47±0.01	1.44±0.03	1.68±0.03	1.48±0.07	1.25±0.02	1.31±0.01	1.3±0.02	1.27±0.05	1.43±0.02	1.45±0	1.34±0.06	1.2±0.04	1.24±0.01	1.21±0.01	1.22±0.03
C61	106-22-9	Citronellol	1753.9	1772	69	100[21]	floral, citrus	3 4	1.72±0.07	1.52±0.01	1.52±0.01	1.54±0.07	1.43±0.02	1.32±0.09	1.44±0.01	1.49±0.09	1.14±0.02	1.15±0.05	1.17±0.06	1.11±0.05	1.08±0.06	1.15±0.01	1.16±0.01	0.83±0.04	0.87±0.09	0.96±0.01	0.83±0.02	0.83±0.04	0.85±0.01	0.93±0.02	1.5±0.04	1.2±0.02	1.16±0.02	1.18±0.02	1.2±0.02	1.08±0.07	1.07±0.04	1.14±0.05	0.84±0.04	0.92±0.04	0.85±0.01	0.84±0.03	0.88±0.02	0.85±0.06	0.94±0.06	0.8±0.03	0.81±0.05	0.77±0.06	0.83±0.04
C62	7212-44-4	(6E)-Nerolidol	2030	2042	41	1000[27]	floral	3	0.43±0.09	0.55±0.02	0.5±0.02	0.47±0.01	0.45±0.03	0.48±0.07	0.49±0.02	0.7±0.02	0.39±0.02	0.34±0.04	0.35±0.06	0.36±0.02	0.27±0.02	0.25±0.02	0.5±0.03	0.16±0	0.19±0.03	0.18±0.01	0.14±0.01	0.11±0.01	0.17±0.11	0.21±0.02	1.04±0.03	0.62±0.05	0.78±0.07	0.55±0.07	0.65±0.09	0.58±0.09	0.53±0.01	0.68±0.09	0.2±0	0.26±0.01	0.19±0	0.23±0.01	0.14±0.02	0.16±0.02	0.35±0.01	0.12±0.01	0.12±0.01	0.11±0.02	0.14±0.04
		Norisoprenoids
C63	30364-38-6	TDN*	1734	1732	157	2[25]	kerosene, petrol	5	1.21±0.02	1.57±0.02	1.54±0.01	1.53±0.04	1.51±0.03	1.43±0.01	1.38±0.03	1.69±0.09	1.78±0.02	1.64±0.09	1.67±0.04	1.52±0.01	1.51±0.04	1.32±0.03	2.14±0.19	2.33±0.06	2.07±0.08	2.16±0.14	2.15±0.04	2.15±0.02	1.59±0.01	2.97±0.12	2.07±0.05	2.03±0.02	2.15±0.14	1.79±0.4	2.09±0.08	2.03±0.06	1.6±0.01	2.42±0.13	2.5±0.01	2.61±0.04	2.5±0.02	2.37±0.15	2.23±0.01	1.95±0	3.13±0.11	2.24±0.01	2.1±0.11	2.35±0.12	2.25±0.22
C64	6901-97-9	α-Ionone*	1846	1842	121	2.6[23]	floral	3	0.79±0.02	1.03±0.03	1.01±0.01	1±0.02	1±0	0.98±0.01	0.97±0	1.01±0.03	1.16±0.03	1.17±0.04	1.19±0.02	1.05±0	1.12±0.02	1.03±0.02	1.19±0.06	1.63±0.01	1.48±0.05	1.5±0.06	1.48±0.01	1.65±0.03	1.28±0.01	1.58±0.06	1.14±0.02	1.29±0.01	1.35±0.09	1.15±0.25	1.32±0.02	1.29±0.01	1.05±0.01	1.4±0.06	1.43±0	1.65±0	1.48±0.01	1.58±0.03	1.57±0.02	1.41±0	1.69±0.06	1.2±0.05	1.45±0.04	1.44±0.03	1.52±0.11
C65	23726-93-4	β-Damascenone**	1820.1	1838	69	0.14[23]	apple, rose, sweet	1 3	4.76±0.43	3.97±0	4.09±0.14	4.03±0.02	3.69±0.1	3.41±0.08	4.19±0.1	4.01±0.12	2.27±0.09	2.23±0.04	2.47±0.01	2.24±0.03	1.99±0.05	2.23±0.11	2.49±0.08	1.67±0	1.56±0.06	1.75±0.02	1.47±0.01	1.43±0.04	1.62±0.02	1.59±0.05	2.57±0.04	1.58±0.01	1.66±0.12	1.53±0.05	1.61±0.04	1.6±0.03	1.51±0.02	1.54±0.03	1.26±0.01	1.32±0	1.23±0.01	1.26±0	1.21±0.01	1.28±0.01	1.22±0.01	1.13±0.02	1.21±0	1.18±0.01	1.18±0.03
		Volatile sulfur compounds
C66	13679-85-1	2-Methyl-3-thiolanone	1525.1	1542	60		sulfur, fruity	3	1.08±0.01	1±0.03	1±0.03	0.99±0.01	0.97±0.02	0.96±0.01	0.97±0	0.95±0	0.96±0.01	0.95±0.03	0.93±0	0.93±0	0.91±0	0.9±0.01	0.93±0	0.91±0	0.93±0.02	0.93±0.03	0.93±0.02	0.94±0.02	0.89±0.01	0.92±0.03	5.2±0.05	4.61±0.12	4.83±0.29	4.81±0.35	4.53±0.02	4.43±0.02	4.25±0.05	4.7±0.1	3.98±0.02	3.99±0.05	4.36±0.1	4.34±0.07	4.47±0.04	3.8±0.04	4.55±0.08	4.23±0.17	3.72±0.18	3.78±0.14	4.15±0.11
C67	505-10-2	Methionol	1720	1704	106	1000[23]	cooked potato, sweet	6 7	24.8±0.77	26.38±0.08	25.39±3.74	25.46±6.72	23.85±0.43	22.41±0.83	22.26±0.14	23.14±0.47	21.59±0.96	20.22±0.14	25.34±5.12	19.8±0.82	20.55±0.41	21.07±2.78	20.45±0.41	21.09±2.09	18.99±0.3	19.27±1.33	18.76±0.54	18.41±0.56	17.76±0.29	18.45±0.1	23.99±0.36	26.38±3.88	29.54±6.39	25.04±2.26	26.83±2.27	26.93±1.82	21.48±0.16	25.77±4.77	23.66±0.73	25.44±3.92	22.14±0.61	24.18±1.74	23.29±2.81	22.47±2.03	23.28±2.46	24.44±4.79	22.51±1.59	21.25±0.71	20.28±0.32
		Benzenoids
C68	100-42-5	Styrene	1239.7	1242	104		sweet, balsam	3 5	2.96±0.19	2.84±0.01	2.82±0.07	2.82±0.01	2.8±0.12	2.64±0.06	2.48±0.01	2.88±0.11	2.63±0.08	2.57±0.2	2.52±0.01	2.41±0.06	2.5±0.08	2.4±0.07	2.74±0.15	2.47±0.01	2.54±0.02	2.42±0.13	2.3±0.06	2.51±0.02	2.17±0.04	2.58±0.09	11.12±0.39	6.99±0.17	8.46±0.68	5.44±3.53	7.66±0.52	7.69±0.35	5.01±0.05	9.11±0.88	3.43±0.08	5.59±0.1	4.33±0.17	4.84±0.62	5.12±0.09	4.08±0.01	7.28±0.08	2.67±0.16	4.11±0.82	3.8±0.15	3.87±0.77
C69	90-05-1	Guaiacol*	1890	1882	109	20[23]	phenolic, smoke	5	10.2±0.95	10.89±0.51	10.36±0.81	10.8±0.34	10.43±0.07	10.7±0.44	9.92±0.62	9.98±2.19	11.17±1.34	9.79±0.61	11.21±0.42	10.3±0.43	9.52±0.64	8.98±1	10.35±0.03	9.36±0.07	10.38±0.23	9.76±0.23	8.45±0.48	9.02±0.21	8.47±0.88	9.22±0.66	Trace	Trace	Trace	Trace	Trace	Trace	Trace	Trace	Trace	Trace	Trace	Trace	Trace	Trace	Trace	Trace	Trace	Trace	Trace
C70	108-95-2	Phenol	2003	2010	94		phenolic, rubber	5	18.91±0.39	20.37±1.17	19.32±1.07	20.25±2.36	18.63±0.25	22.23±4.41	18.67±0.3	18.94±0.18	19.16±0.65	18.16±0.35	19.07±0.71	17.55±0.26	17.62±0.24	18.46±0.46	18.14±0.05	18.4±0.59	17.8±0.61	18.2±0.86	17.57±0.16	17.48±0.09	17.08±0.3	17.59±0.07	15.9±0.37	16.91±0.43	17.24±0.36	16.02±0.01	16.24±0.26	16.53±0.34	16.49±0.46	16.83±0.24	16.3±0.01	16.18±0.33	16.34±0.71	15.78±0.11	16.44±0.11	15.55±0.01	16.14±0.51	15.34±0.42	14.88±0.06	14.96±0.22	14.98±0.14
C71	65-85-0	Benzoic acid	2448	2448	105		balsam	2	5.8±0.02	5.08±0.17	4.95±0.28	5.54±1.68	4.3±0.26	9.18±7.3	3.97±0.63	4.28±0.15	4.12±0.5	3.73±0.23	4.35±0.33	3.55±0.31	3.32±0.01	3.84±0.05	4.06±0.28	4.08±0.36	3.72±0.09	4.23±0.57	3.71±0.09	3.55±0.02	3.19±0.12	3.94±0.08	4±0.13	4.49±0.31	4.47±0.43	3.7±0.13	3.84±0.57	3.97±0.18	4.18±0.16	4.34±0.06	3.96±0.2	4.03±0.37	3.98±0.73	3.59±0.06	4±0.04	3.52±0.04	4.2±0.85	3.45±0.3	3.4±0.54	3.09±0.01	3.34±0.15
		Carbonyl compounds
C72	98-01-1	Furfural	1454	1478	96	14100[23]	sweet, baked bread	7	9.79±3.25	20.45±3.32	15.81±1.44	18.6±7.17	16.45±0.23	388.86±499.64	20.86±2.41	16.15±0.87	31.8±0.59	27.03±0.62	28.87±1.06	27.7±1.66	27.06±0.81	30.06±1.87	28±2.58	68.27±1.17	60.17±3.22	82.31±30.57	73.01±2.66	71.61±0.69	69.56±0.77	61±4.2	38.09±1.49	50.64±1.14	51.98±5.96	50.46±2.34	49.34±2.73	49.43±5.27	40.82±0.69	47.32±1.72	75.89±0.3	74.51±0.81	73.2±1.16	72.41±1.04	65.4±0.81	71.05±1.12	62.77±0.66	73.44±2.58	74.3±4.83	75.67±2.79	72.05±4.17
	Notes:	*OAV>0.1, **OAV>1.0;
		a Retention indices on HP-Innowax column;
		b Linear retention indices on standard polar column referenced from NIST 11 database;
		c [21] (Peinado and others 2006), [22] (Franco and others 2004), [23] (Ferreira and others 2000), [24] (Bao and Zhenwen 2010), [25] (Sacks and others 2012), [26] (Li and others 2007), [27] (Zea and others 2001);
		d Aroma descriptor from http://www.thegoodscentscompany.com;
		e Aroma series 1 = tropical fruity, 2 = berry, 3 = floral, 4 = herbaceous / vegetal, 5 = chemical, 6 = fatty, 7 = sweet
[truncated: 3 more columns]
