# Supplementary material for: Flavor Profile Evolution of Bottle Aged Rosé and White Wines Sealed with Different Closures
Source: Molecules. 2019 Feb 27;24(5):836. doi: 10.3390/molecules24050836 (PMC6429147; doi:10.3390/molecules24050836)
Supplement: Supplementary file 1 [file molecules-24-00836-s001.zip › Supplementary Files/Table S3.xlsx]

## Sheet: Sheet1
Table S3. Detailed information of two original wine samples
	Wine samples
	‘Cabernet Sauvignon’ rosé wines	‘Chardonnay’ dry white wines
Alcohol by volume (%)	10	11.6
Titratable SO2 (mg/L)	118	98
Titratable sugar (g/L)	46	2.1
Titratable acidity (g/L)	5.6	5.6
Volatile acidity (g/L)	0.48	0.46
pH	3.42	3.46
Extracts (g/L)	18.2	17.8
