# Supplementary material for: Flavor Profile Evolution of Bottle Aged Rosé and White Wines Sealed with Different Closures
Source: Molecules. 2019 Feb 27;24(5):836. doi: 10.3390/molecules24050836 (PMC6429147; doi:10.3390/molecules24050836)
Supplement: Supplementary file 1 [file molecules-24-00836-s001.zip › Supplementary Files/Table S4.xlsx]

## Sheet: Sheet1
Table S4. Physical index of various bottle closures used in this work
Closure types	Physical index				Source
	Diameter (mm)	Length (mm)	Mass (g)	Density (g/cm3)
Natural cork-1 (N1)	23.98	44.2	3.02	0.15	Shandong Taila Winery Co., Ltd., China
Natural cork-2 (N2)	24.2	48.99	3.76	0.17	Yantai Vinventions Co., Ltd., China
Natural cork-3 (N3)	24.37	44.01	3.28	0.16	Yantai Vinventions Co., Ltd., China
‘1+1’ Technical cork (TC)	23.74	44.08	5.05	0.26	Yantai Vinventions Co., Ltd., China
Agglomerated cork (AC)	23.44	43.98	5.44	0.29	Yantai Vinventions Co., Ltd., China
Polymer synthetic plug (SP)	22.8	42.1	4.72	0.27	Yantai Vinventions Co., Ltd., China
Screw cap (SC)	29.84	59.95	4.53	-----	Beijing Guala Closures Co., Ltd., China
